# Supplementary material for: Accelerated aging in mice with astrocytic redox imbalance as a consequence of SOD2 deletion
Source: Aging Cell. 2023 Aug 23;22(9):e13911. doi: 10.1111/acel.13911 (PMC10497807; doi:10.1111/acel.13911)
Supplement: Supplementary file 5 — Table S1 [file ACEL-22-e13911-s001.xlsx]

## Sheet: Table 1. Primer sequences used 
	Table S1. Primer sequences used for PCR
	Gene	Forward Primer	Reverse Primer
	hGFAP-Cre	act cct tca taa agc cct cg	atc act cgt tgc atc gac cg
	SOD2	gag ggg cat cta gtg gag aa	gaa agt cac ctc cac aca cag a
