# Supplementary material for: Accelerated aging in mice with astrocytic redox imbalance as a consequence of SOD2 deletion
Source: Aging Cell. 2023 Aug 23;22(9):e13911. doi: 10.1111/acel.13911 (PMC10497807; doi:10.1111/acel.13911)
Supplement: Supplementary file 6 — Table S2 [file ACEL-22-e13911-s006.xlsx]

## Sheet: Table 2. List of primary antibo
	Table S2. List of primary antibodies used in this study for Western immunoblotting
	Protein	Company	Cat. No.	Dilution
	NRF2	Santa Cruz	sc-13032	1:1000
	Β-ACTIN (HRP)	Santa Cruz	sc-47778	1:5000
	Complement C3	Thermo Fisher Scientific	pa5-21349	1:1000
	SERPINA3N	R&D Systems	AF4709-SP	1:1000
	GFAP	Cell Signaling	3670S	1:1000
	HO-1	Thermo Fisher Scientific	MA1-112	1:1000
	SOD2	Merck Millipore	06-984	1:1000
