# Supplementary material for: Accelerated aging in mice with astrocytic redox imbalance as a consequence of SOD2 deletion
Source: Aging Cell. 2023 Aug 23;22(9):e13911. doi: 10.1111/acel.13911 (PMC10497807; doi:10.1111/acel.13911)
Supplement: Supplementary file 7 — Table S3 [file ACEL-22-e13911-s003.xlsx]

## Sheet: Table 3. List of primary antibo
	Table S3. List of primary antibodies used in this study for immunohistochemistry and immunofluorescence
	Protein	Company	Cat. No.	Dilution (Paraffin), (Free Floating)
	GFAP	Cell Signaling	3670S	1:500 (Par), 1:300 (FF)
	SOD2	Enzo Lifesciences	ADI-SOD-110	1:100 (Par)
	NRF2	Santa Cruz	sc-13032	1:500 (Par)
	S100β	Abcam	ab52642	1:500 (Par), 1:300 (FF)
	IBA1	WAKO	019-19741	1:750 (Par), 1:350 (FF)
	OLIG2	Merck Millipore	MABN50	1:500 (Par)
	NeuN	Merck Millipore	MAB377	1:1000 (Par), 1:1000 (FF)
	γH2AX	Novus Biologics	NB100-384	1:1000 (Par)
	VACHT	Synaptic Systems	139 105	1:500 (FF)
	aBTX (AF 555)	Thermo Fisher Scientific	B35451	1:500 (Par)
	SYN1	Synaptic Systems	101 004	1:300 (Par)
	TH	Abcam	Ab152	1:500 (Par)
	p19	Novus Biologicals	NB200-169SS	1:500 (Par)
