# Supplementary material for: Accelerated aging in mice with astrocytic redox imbalance as a consequence of SOD2 deletion
Source: Aging Cell. 2023 Aug 23;22(9):e13911. doi: 10.1111/acel.13911 (PMC10497807; doi:10.1111/acel.13911)
Supplement: Supplementary file 8 — Table S4 [file ACEL-22-e13911-s007.xlsx]

## Sheet: Table 4. List of genes used for
	Table S4. List of genes used for the generation of the A1 reactive astrocytes geneset
	Reactive astrocytes	A1 polarization
	SERPINA3N	C3
	GFAP	H2-T23
	LCN2	SERPING1
	STEAP4	H2-D1
	S1PR3	GGTA1
	HSBP1	IIGP1
	CXCL10	GBP2
	OSMR	FBLN5
	CP	FKBP5
	ASPG	PSMB8
	VIM	SRGN
	TIMP1	AMIGO2
